# Supplementary material for: Intense Pulsed Light Therapy in the Treatment of Dry Eye Diseases: A Systematic Review and Meta-Analysis
Source: J Clin Med. 2023 Apr 21;12(8):3039. doi: 10.3390/jcm12083039 (PMC10145895; doi:10.3390/jcm12083039)
Supplement: Supplementary file 1 [file jcm-12-03039-s001.zip]

Archive with 1 entries (1 files):
- jcm-2305222-supplementary.pdf
